# Supplementary material for: Niosomes for Topical Application of Antioxidant Molecules: Design and In Vitro Behavior
Source: Gels. 2023 Jan 26;9(2):107. doi: 10.3390/gels9020107 (PMC9956392; doi:10.3390/gels9020107)
Supplement: Supplementary file 1 [file gels-09-00107-s001.zip]

Archive with 1 entries (1 files):
- gels-2164505-supplementary.pdf
